# Supplementary material for: Effects of maximum residue limit of triflumezopyrim exposure on fitness of the red imported fire ant Solenopsis invicta
Source: PeerJ. 2019 Dec 10;7:e8241. doi: 10.7717/peerj.8241 (PMC6910108; doi:10.7717/peerj.8241)
Supplement: Supplemental Information 1 [file peerj-07-8241-s001.xlsx]

## Sheet: Colony weight loss %
Accumulated colony weight loss %
control
	1st day	7 day	14 day	21 day	28 day	35 day	42 day	49 day	56 day
colony 1	0	-13.5904	-0.0632111	9.45006	20.4488	41.024	51.5171	56.7636	61.5992
colony 2	0	8.63262	11.3674	15.2554	24.0527	32.1252	36.8369	45.6672	49.7199
colony 3	0	6.92233	7.37732	17.1596	27.8193	36.2691	41.2415	47.6438	52.7137
colony 4	0	23.8884	36.3783	48.6661	55.2142	60.9539	62.2878	65.1172	69.806
0.2μg/ ml
	1st day	7 day	14 day	21 day	28 day	35 day	42 day	49 day	56 day
colony 1	0	3.5725	20.1441	35.2447	37.5263	44.9715	43.9207	49.9249	55.1486
colony 2	0	0.415512	0.380886	17.3476	9.72992	19.9792	15.7548	27.4931	30.7133
colony 3	0	-4.18881	1.62551	13.723	16.5677	24.3514	28.1025	42.2319	44.3264
colony 4	0	9.53883	37.6823	44.8561	46.2751	52.976	58.0607	65.944	72.4084
0.5μg/ ml
	1st day	7 day	14 day	21 day	28 day	35 day	42 day	49 day	56 day
colony 1	0	-2.59905	6.78288	24.2789	33.4073	44.0571	44.2789	47.8288	52.2345
colony 2	0	12.0721	11.7117	20.4685	22.2703	36.3243	36.7207	50.3423	55.3874
colony 3	0	-4.04642	-0.470514	13.0489	18.6951	28.7014	32.0577	42.5031	43.4442
colony 4	0	44.7947	43.5089	49.8134	50.8503	50.1037	51.1821	53.3389	54.5417

## Sheet: Sugar water consumption
Sugar water consumption mg/g worker
control
	1st day	7 day	14 day	21 day	28 day	35 day	42 day	49 day	56 day
colony 1	160.451	84.1217	116.34	73.9965	64.6272	101.108	72.7944	61.6472	63.6488
colony 2	250.632	210.722	165.551	181.182	114.823	141.1	127.108	102.082	107.689
colony 3	86.6645	109.055	152.047	102.001	153.835	183.41	122.05	84.6265	63.4593
colony 4	100.916	177.554	124.735	256.693	209.988	158.04	61.8078	89.6099	90.1383
0.2μg/ ml
	1st day	7 day	14 day	21 day	28 day	35 day	42 day	49 day	56 day
colony 1	218.753	81.3616	104.261	220.213	43.5688	88.1979	43.1834	113.509	122.044
colony 2	138.87	178.836	169.042	211.982	70.0678	158.661	73.0237	237.982	112.61
colony 3	187.454	148.015	119.267	137.681	93.1685	176.309	70.7246	132.215	96.7621
colony 4	313.231	73.7836	215.897	172.981	101.003	94.4398	78.6341	75.6173	67.619
0.5μg/ ml
	1st day	7 day	14 day	21 day	28 day	35 day	42 day	49 day	56 day
colony 1	221.447	41.8083	128.301	69.9037	93.1303	182.814	100.493	88.9024	96.4388
colony 2	235.195	154.645	167.483	185.773	89.7852	226.75	117.122	117.804	106.893
colony 3	208.804	103.809	85.3367	130.952	131.43	121.719	84.3336	116.385	123.868
colony 4	116.411	109.942	141.948	63.6364	73.1364	87.836	58.3404	80.2963	65.9976

## Sheet: Locust consumption
locust consumption mg/g worker
control
	1st day	7 day	14 day	21 day	28 day	35 day	42 day	49 day	56 day
colony 1	181.837	9.18197	-16.5298	6.74811	3.44325	-8.57449	-28.2486	-24.1228	-13.7174
colony 2	29.7639	49.7656	51.1772	40.1763	39.3348	67.9612	7.65084	21.8314	64.4386
colony 3	108.656	116.62	21.6374	31.1233	24.6135	50.4844	24.705	16.7598	53.8373
colony 4	-34.6268	-41.4233	13.7654	44.357	27.6775	48.6542	-64.666	-20.8575	41.9456
0.2μg/ ml
	1st day	7 day	14 day	21 day	28 day	35 day	42 day	49 day	56 day
colony 1	117.782	62.2665	38.9724	22.8713	22.4251	61.6476	0.356888	59.3525	-17.8492
colony 2	82.8121	80.3199	81.5664	119.117	38.9976	120.294	55.35	122.732	115.109
colony 3	125.143	28.5029	31.6704	59.9034	26.1022	40.4959	35.5072	33.5498	46.7902
colony 4	-19.5769	-3.48584	-0.210837	52.4184	48.178	48.6169	-50.1253	-17.3611	17.619
0.5μg/ ml
	1st day	7 day	14 day	21 day	28 day	35 day	42 day	49 day	56 day
colony 1	164.923	82.7927	59.7303	39.9051	4.12502	92.3513	8.91164	35.2369	12.1655
colony 2	45.1652	11.0656	7.21088	110.255	39.7157	120.543	-25.8162	19.5936	-8.61605
colony 3	129.026	29.5448	26.4336	61.0871	20.7047	66.872	17.39	50.1909	53.9841
colony 4	-48.8041	-43.5763	27.6554	57.3003	-4.5007	131.338	88.9266	141.333	153.589

## Sheet: individ. aggressiveness indices
individual aggressiveness indices
control	aggressiveness indices		0.2μg/ ml	aggressiveness indices		0.5μg/ ml	aggressiveness indices
colony 1	0		colony 1	0		colony 1	2.5
colony 1	0		colony 1	2.5		colony 1	2.5
colony 1	0		colony 1	0		colony 1	2.5
colony 1	0		colony 1	2.5		colony 1	1
colony 2	2.5		colony 2	0		colony 2	0
colony 2	1		colony 2	2.5		colony 2	2.5
colony 2	1		colony 2	0		colony 2	2.5
colony 2	0		colony 2	0		colony 2	1
colony 3	1		colony 3	2.5		colony 3	1
colony 3	0		colony 3	2.5		colony 3	0
colony 3	0		colony 3	2.5		colony 3	2.2
colony 3	2		colony 3	2.5		colony 3	0
colony 4	0		colony 4	1		colony 4	2.5
colony 4	0		colony 4	1.5		colony 4	2.5
colony 4	0		colony 4	1		colony 4	0
colony 4	0		colony 4	0		colony 4	2.5

## Sheet: group agressive
mortality of fire ant in group aggression %
control	mortality%		0.2μg/ ml	mortality %		0.5μg/ ml	mortality %
colony 1	12		colony 1	16		colony 1	0
colony 1	0		colony 1	8		colony 1	4
colony 1	4		colony 1	20		colony 1	8
colony 2	8		colony 2	4		colony 2	0
colony 2	28		colony 2	8		colony 2	4
colony 2	4		colony 2	8		colony 2	8
colony 3	8		colony 3	0		colony 3	12
colony 3	8		colony 3	0		colony 3	4
colony 3	8		colony 3	0		colony 3	8
colony 4	4		colony 4	4		colony 4	16
colony 4	0		colony 4	4		colony 4	12
colony 4	4		colony 4	8		colony 4	0

## Sheet: grasping rate
grasping rate %
control	grasping rate%		0.2μg/ ml	grasping rate %		0.5μg/ ml	grasping rate%
colony 1	72		colony 1	92		colony 1	88
colony 1	88		colony 1	88		colony 1	96
colony 1	80		colony 1	80		colony 1	92
colony 2	84		colony 2	96		colony 2	80
colony 2	72		colony 2	84		colony 2	84
colony 2	44		colony 2	84		colony 2	80
colony 3	64		colony 3	92		colony 3	100
colony 3	60		colony 3	92		colony 3	84
colony 3	36		colony 3	88		colony 3	80
colony 4	92		colony 4	100		colony 4	92
colony 4	88		colony 4	92		colony 4	88
colony 4	80		colony 4	96		colony 4	100

## Sheet: walking speed
worker walking speed mm/s
concentration	control				0.2μg/ ml				0.5μg/ ml
replicates	colony 1	colony 2	colony 3	colony 4	colony 1	colony 2	colony 3	colony 4	colony 1	colony 2	colony 3	colony 4
1	7.70416	6.97837	7.44602	22.6757	10.6045	8.63558	5.70125	12.9366	8.60585	9.29368	5.52181	8.61326
2	7.54717	6.50618	6.81663	12.8866	8.52515	8.18331	10.2775	10.4167	10.6383	6.68003	10.142	7.43494
3	6.38978	6.56599	8.32639	16.4474	9.37207	8.65801	8.38926	9.6432	8.53242	9.68054	9.74659	8.24402
4	6.53168	8.59845	5.58659	18.1488	9.80392	7.89266	5.74053	9.51475	12.5156	12.837	6.31712	9.08265
5	6.18812	7.54717	8.37521	13.8313	10.7643	7.8125	7.40192	11.9904	14.556	9.15751	10.8108	11.7096
6	11.0497	8.38223	7.34754	24.5098	10.3842	8.2713	5.5991	18.1488	10.2775	9.44287	10.7991	6.90608
7	6.88231	7.08717	9.6432	16.6667	8.84956	7.97448	11.1111	7.47384	10.0402	9.42507	6.00601	10.929
8	9.42507	5.88928	7.24113	8.45309	11.7233	7.5358	10.9409	9.44287	9.4162	11.3766	6.82128	10.582
9	6.06796	8.63558	7.78816	16.4745	9.19963	8.56898	5.51268	10.0402	8.21693	8.59107	8.06452	10.2669
10	8.82613	8.5034	6.09756	9.6432	9.05797	8.69565	9.26784	12.1507	9.56938	13.587	11.4811	8.79507
11	12.8866	8.3612	7.35294	10.4712	8.87311	8.59107	6.72495	7.27802	7.50751	10.2041	11.4416	9.24214
12	9.95025	6.43087	6.42261	11.5607	8.81057	8.87311	7.62777	13.4771	9.17431	11.7096	5.64653	8.49618
13	9.04159	6.86813	11.5607	16.4745	12.1951	7.79423	5.84112	6.09013	8.21693	11.2613	9.49668	6.78887
14	8.4674	6.26566	8.53971	11.1235	10.101	8.51789	9.80392	7.36377	7.73994	7.72798	10.5152	9.27644
15	6.25	8.65801	6.84463	6.59196	15.0376	7.33138	7.5358	7.92393	7.27802	7.24113	8.81057	11.4548
16	8.06452	6.37755	7.47384	22.4719	11.1982	7.3046	10.0908	16.0772	12.0048	8.56898	6.44745	10.7411
17	12.4224	7.84929	8.26446	11.8483	8.26446	9.03342	11.4548	8.97666	6.9979	15.9236	12.7551	11.0619
18	14.9031	6.14251	9.1659	16	9.43396	7.77001	7.50751	9.65251	13.089	10.0604	5.41419	10.0301
19	6.58762	6.36537	8.77193	7.42942	12.9534	7.27802	8.02568	10.3627	14.7059	12.9702	8.82613	10.5263
20	10.5263	7.65697	9.87167	6.8306	8.11688	7.65111	9.98004	12.0627	8.33333	11.4811	6.12745	10.627
21	10.352	5.38793	11.3895	10.2669	10.6383	7.86164	8.88099	17.2712	10.1317	7.34214	6.98812	9.47867
22	6.73401	7.72201	9.99001	8.14332	8.88099	7.46826	9.86193	11.2994	9.59693	16.1031	7.04722	7.49625
23	6.46831	7.85546	11.9904	6.2461	9.94036	9.26784	5.72082	12.7389	8.65052	9.19963	8.12348	9.2081
24	6.62252	5.80383	10.0604	17.3611	7.3692	9.29368	10.3306	10.9051	7.83085	10.7875	9.6432	7.39645
25	8.84956	7.91766	10.1937	10.929	9.35454	12.0048	6.69792	12.3916	8.2713	9.34579	9.92063	11.3895
